# Supplementary material for: A model for the origin and development of visual orientation selectivity
Source: PLoS Comput Biol. 2019 Jul 29;15(7):e1007254. doi: 10.1371/journal.pcbi.1007254 (PMC6687209; doi:10.1371/journal.pcbi.1007254)
Supplement: S1 Code — (ZIP) [file pcbi.1007254.s001.zip]

Archive with 18 entries (15 files):
- __MACOSX/Code/
- __MACOSX/Code/._.DS_Store
- __MACOSX/Code/._anaTab
- __MACOSX/Code/._anaVisMan.m
- __MACOSX/Code/._calVisMan.m
- __MACOSX/Code/._Read me.rtf
- __MACOSX/Code/anaTab/
- __MACOSX/Code/anaTab/._.DS_Store
- __MACOSX/Code/anaTab/._Licence.pdf
- Code/.DS_Store
- Code/anaTab/
- Code/anaTab/.DS_Store
- Code/anaTab/anaTab.m
- Code/anaTab/Licence.pdf
- Code/anaVisMan.m
- Code/calVisMan.m
- Code/Read me.rtf
- Code/Vis8Man.mat
