# Supplementary material for: A model for the origin and development of visual orientation selectivity
Source: PLoS Comput Biol. 2019 Jul 29;15(7):e1007254. doi: 10.1371/journal.pcbi.1007254 (PMC6687209; doi:10.1371/journal.pcbi.1007254)
Supplement: S1 Code — (ZIP) [file pcbi.1007254.s001.zip › Code/anaVisMan.m]

function anaVisMan

% anaVis: analyse the visual signal processing model
%
% The model computes the generator potential, p, and action potential rate, a,
% for both subcortical and cortical neurons. anaVisMan analyses and displays
% this activity.
% Dimensions:
%   p(t, c, z), a(t, c, z) for subcortical neurons
%   p(t, k, z), a(t, k, z) for cortical neurons
%   where:
%     t = time
%     c = channel number
%     k = location number
%     z = stage number

	% Initialise
	m = setVis; % set the structural, stimulus and response parameters

	% Specify tasks to be performed
	switch 'chan'
		case 'band.homog' % plot direction tuning bandwidth vs local homog. index
			m.tasks = ['weight select tuning unpack limit fit homogFit ' ...
				'change plot set'];
			m.select.cycle = m.p.cycles(end);
			m.tuning.group = 'cycle'; m.unpack.group = 'cycle';
			%	m.limit.x = [-1, 1]; m.limit.y = m.limit.x;;
			m.x = 'dir'; m.y = 'resp';
			m.fit.group = {'cycle', 'y', 'x'}; m.fit.dim = 2;
			m.homogFit.group = {'cycle'}; m.homog.dev = .25; m.homog.dim = 1;
			m.change.arg = {'m.x', 'homog', 'm.y', 'band'};
			m.axes = 'cycle'; m.plot.arg = {'o'};
			m.set.axes = {'xLim', [0, 1], 'yLim', [0, 100], 'clipping', 'off'};
		case 'band.resp' % plot direction tuning bandwidth vs response
			m.tasks = ['weight select tuning unpack limit fit limit ', ...
				'change plot set print'];
			%	m.select.cycle = [0, m.p.cycles(end)];
			m.tuning.group = 'cycle';
			m.unpack.group = 'cycle';
			m.limit.x = [-2, 2]; m.limit.y = m.limit.x;
			m.limit.rSq = [.5, inf];
			m.x = 'dir'; m.y = 'resp';
			m.fit.group = {'cycle', 'y', 'x'}; m.fit.dim = 2;
			m.change.arg = {'m.x', 'r1', 'm.y', 'band'};
			m.line = 'cycle';
			m.plot.arg = {'o', 'MarkerEdgeColor','auto', 'MarkerFaceColor','auto'};
			m.set.axes = {'xLim', [0, 40], 'xTick', [0, 20, 40], ...
				'yLim', [0, 60], 'yTick', [0, 20, 40, 60]};
		case 'chan' % plot channel map
			m.tasks = 'weight select chan loc plot set add stop print';
			%	m.select.cycle = [0, m.p.cycles(end)];
			m.chan.group = 'cycle';
			m.loc.loc = [0, 0];
				% cortical location: [0, 0], [-.8, .16], [-.2, 1.62]
			m.x = 'x'; m.y = 'y';
			m.axes = 'cycle'; m.line = 'sign';
			m.plot.funFun = @(d, m)scatter(d.x, d.y, max(1, 12 * d.weight), 'filled');
			%	m.plot.subplot = [1, 1];
			w = .5 * (m.p.wid - 2); % half-width of visual field
			m.set.axes = {'xLim', [- w, w], 'xTick', [- w, 0, w], ...
				'yLim', [- w, w], 'yTick', [- w, 0, w]};
			m.set.legend = {'off'};
			m.add.funFun = @(d, m)plot(m.loc.loc(1), m.loc.loc(2), 'ok');
		case 'course' % plot generator potential time course
			m.tasks = 'weight select course select loc plot set';
			%	m.select.cycle = [0, m.p.cycles(end)];
			%	m.select.cycle = m.p.cycles(end);
			m.select.stage = 2;
			m.p.dir = 20; % optimal direction
			m.course.group = 'cycle';
			m.p.solver = 'solveF'; % solveF or solveT
			%	m.p.solver = 'solveT'; m.set.axes = {'xLim', [1, 1.5]};
			m.course.resp = 'act'; % act or pot
			m.loc.loc = [0, 0]; % visual field location (x, y) (deg)
			m.loc.dim = 3; % location dimension
			m.x = 'time'; m.y = 'resp';
			%	m.axes = 'cycle'; m.line = 'stage';
			m.axes = {}; m.line = {'cycle', 'stage'};
			m.set.axes = {'xLim', [0, .5], 'xTick', [0, .25, .5], ...
				'yLim', [0, 60], 'yTick', [0, 30, 60], 'clipping', 'off'}; % act
			%	'yLim', [-30, 30], 'yTick', [-30, 0, 30]}; % pot
			%	m.set.axes = {'xLim', [0, 1.5], 'xTick', [0, .5, 1, 1.5]};
		case 'courseS' % plot activity time course for sparse noise
			m.tasks = 'weight select course select loc plot set';
			m.select.cycle = m.p.cycles(end);
			m.select.stage = 4;
			m.p.stim = 'sparse'; m.p.cont = -1; % sparse noise
			m.p.locE = [0, 0]; m.p.time = .2; % even number of samples
			m.p.solver = 'solveT'; m.p.cort = 0;
			m.course.group = 'cycle';
			m.course.resp = 'act'; % act or pot
			m.loc.loc = [.134, -.098]; % visual field location (x, y) (deg)
			m.loc.loc = [0, 0];
			m.loc.dim = 3; % location dimension
			m.x = 'time'; m.y = 'resp';
			m.axes = 'cycle'; m.line = 'stage';
			%	m.axes = {}; m.line = {'cycle', 'stage'};
			%	m.set.axes = {'xLim', [0, .5], 'xTick', [0, .25, .5], ...
			%	'yLim', [-32, 32], 'yTick', [-30, 0, 30], 'clipping', 'off'}; % pot
		case 'cross' % cross-correlate on- and off-centre channel maps
			m.tasks = 'cross plot set print';
			m.tasks = 'cross fitLin show anova';
			m.p.rand = 2; % change randomisation seed: 0, 2
			m.x = 'dist'; m.y = 'dens';
			m.plot.funFun = @(d, m)histogram('binEdges', d.dist, ...
				'binCounts', d.dens, 'displayStyle', 'stairs');
			m.set.axes = {'xLim', [0, 1], 'xTick', [0, .5, 1], ...
				'yLim', [0, 40], 'yTick', [0, 20, 40]};
		case 'field' % plot receptive field
			m.tasks = 'weight select field save';
			m.tasks = 'load loc map plot set print';
			m.select.cycle = m.p.cycles(end);
			m.field.group = 'cycle';
			m.save.name = 'FieldMan.mat'; m.load.name = m.save.name;
			m.loc.loc = [0, 0]; % location: [0, 0], [-.8, .16], [-.2, 1.62]
			m.loc.dim = 4; % location dimension
			m.map.group = 'cont';
			m.x = 'x'; m.y = 'resp';
			m.axes = 'cycle'; m.line = {'cont', 'max'};
			m.plot.funFun = @(d, m)contour(d.x, d.x, shiftdim(d.resp, 1)', ...
				[.05, .5, .95], d.colour); % contours
			w = .5 * (m.p.wid - 2); % half-width of visual field
			m.set.axes = {'xLim', [- w, w], 'xTick', [- w, 0, w], ...
				'yLim', [- w, w], 'yTick', [- w, 0, w]};
			m.set.colorbar = {}; % m.set.colormap = 'jet'; % was jet
		case 'freq.band' % plot direction tuning bandwidth histogram
			m.tasks = 'weight select tuning loc fit list';
			m.tasks = 'weight select tuning unpack limit fit change hist plot';
			m.tasks = ['weight select range tuning unpack limit fit ', ...
				'change hist emp plot set print'];
			m.select.cycle = m.p.cycles(end);
			m.range.group = 'cycle'; m.range.var = 'cont'; m.range.cont = .25: .25: 1;
			m.range.cont = .3;
			m.tuning.group = {'cycle', 'cont'};
			m.loc.loc = [0, 0]; m.loc.dim = 2;
			m.unpack.group = {'cycle', 'cont'};
			m.limit.x = [-2, 2]; m.limit.y = m.limit.x;
			m.x = 'dir'; m.y = 'resp';
			m.fit.group = {'cycle', 'cont'};
			m.fit.group = {'cycle', 'cont', 'y', 'x'};
			m.fit.dim = 2;
			m.change.arg = {'m.x', 'band', 'm.y', 'count'};
			m.hist.group = {'cycle', 'cont'};
			m.emp.arg = {'Koch', 'Nauhaus'};
			m.axes = {'cycle', 'cont'}; m.line = 'source';
			m.plot.funFun = @(d, m)histogram('binEdges', d.edge{1}, ...
				'binCounts', d.count{1}, 'displayStyle', 'stairs');
			m.set.axes = {'xLim', [0, 50], 'xTick', [0, 25, 50], ...
				'yLim', [0, 1], 'yTick', [0, .5, 1]};
		case 'freq.mod' % plot histogram of relative modulation
			m.tasks = 'weight select range resp mod hist emp plot set print';
			m.select.cycle = m.p.cycles(end);
			m.range.group = 'cycle';
			m.range.var = 'dirS';
			dir = linspace(0, 360, 17); dir = dir(1: end - 1); m.range.dirS = dir;
			m.resp.group = {'cycle', 'dirS'};
			m.x = 'resp'; m.y = 'count';
			m.hist.group = 'cycle';
			m.emp.arg = {'Dean'};
			m.axes = {'cycle'}; m.line = {'source'};
			m.plot.funFun = @(d, m)histogram('binEdges', d.edge{1}, ...
				'binCounts', d.count{1}, 'displayStyle', 'stairs');
			m.set.axes = {'xLim', [.7, 2], 'xTick', [1, 1.5, 2], ...
				'yLim', [0, 1], 'yTick', [0, .5, 1], 'clipping', 'off'};
		case 'map.band' % plot map of bandwidth
			m.tasks = ['weight select tuning unpack limit fit pack ' ...
				'change plot set'];
			m.select.cycle = m.p.cycles(end);
			m.tuning.group = 'cycle'; m.unpack.group = 'cycle';
			%	m.limit.x = [-1, 1]; m.limit.y = m.limit.x;;
			m.x = 'dir'; m.y = 'resp';
			m.fit.group = {'cycle', 'y', 'x'}; m.fit.dim = 2;
			m.pack.group = {'cycle'};
			m.change.arg = {'m.x', 'x', 'm.y', 'y'};
			m.axes = 'cycle';
			m.plot.funFun = @(d, m)imagesc(d.(m.x), d.(m.y), shiftdim(d.band, 1)');
			w = .5 * m.p.wid; % half-width of visual field
			m.set.axes = {'xLim', [-w, w], 'yLim', [-w, w], 'clipping', 'off'};
			m.set.colorbar = {}; m.set.caxis = [0, 50];
		case 'map.diff' % plot map of channel differences
			%	m.tasks = 'weight select diff plot set print';
			m.tasks = 'weight select imp smoothGen crop plot set stop print';
			m.select.cycle = 0;
			m.diff.group = 'cycle'; m.diff.dev = .12;
			m.imp.group = 'cycle';
			m.smoothGen.group = 'cycle';
			m.smoothGen.dev = .1 / .005; % m.smoothGen.dev = .4 / .005;
			m.crop.group = 'cycle'; m.crop.size = 6 / 8;
			m.x = 'x'; m.y = 'y';
			m.x = 'xC'; % for imp
			m.axes = {'cycle'}; m.line = {};
			m.plot.funFun = @(d, m)imagesc(d.(m.x), d.(m.x), shiftdim(d.z, 1)');
			w = .5 * (m.p.wid - 2); % half-width of visual field
			m.set.axes = {'xLim', [- w, w], 'xTick', [- w, 0, w], ...
				'yLim', [- w, w], 'yTick', [- w, 0, w]};
			m.set.colorbar = {}; m.set.colormap = 'jet';
		case 'map.dir' % plot map of preferred direction
			%	m.tasks = 'weight select dir smoothNew plot set stop print';
			m.tasks = 'weight select dir plot set stop print';
			m.tasks = 'weight select dir cor list';
			m.select.cycle = [0, m.p.cycles(end)];
			m.dir.group = 'cycle';
			m.dir.orient = 1; % 0 for direction, 1 for orientation
			m.smoothNew.group = 'cycle'; m.smoothNew.dev = 1;
			m.x = 'x'; m.y = 'y'; m.z = 'dirP';
			m.axes = {'cycle'}; m.line = {};
			m.plot.funFun = @(d, m)imagesc(d.(m.x), d.(m.y), shiftdim(d.dirP, 1)');
			w = .5 * (m.p.wid - 2); % half-width of cropped visual field
			m.set.axes = {'xLim', [- w, w], 'xTick', [- w, 0, w], ...
				'yLim', [- w, w], 'yTick', [- w, 0, w]};
			m.set.caxis = [0, 180]; m.set.colormap = 'hsv';
			m.set.colorbar = {'xLim', [0, 180], 'xTick', [0, 90, 180]};
		case 'map.dir.sm' % plot smoothed map of preferred direction
			m.tasks = 'weight select smoothNew plot set stop print';
			m.select.cycle = [0, m.p.cycles(end)]; m.select.cycle = m.p.cycles(end);
			m.smoothNew.group = 'cycle'; % m.smoothNew.dev = 0;
			m.x = 'x'; m.y = 'y';
			m.axes = {'cycle'}; m.line = {};
			m.plot.funFun = @(d, m)imagesc(d.(m.x), d.(m.x), ...
				mod(shiftdim(d.dirP, 1), 180)');
			w = .5 * (m.p.wid - 2); % half-width of cropped visual field
			m.set.axes = {'xLim', [- w, w], 'xTick', [- w, 0, w], ...
				'yLim', [- w, w], 'yTick', [- w, 0, w]};
			m.set.caxis = [0, 180]; m.set.colormap = 'hsv';
			m.set.colorbar = {'xLim', [0, 180], 'xTick', [0, 90, 180]};
		case 'map.dir.chan' % plot map of preferred direction from channel locations
			%	m.tasks = 'weight select diff dirChan plot set stop print';
			m.tasks = 'weight select imp dirChan plot set cor list';
			m.select.cycle = m.p.cycles(end);
			m.diff.group = 'cycle'; m.diff.dev = .2;
			m.dirChan.group = 'cycle'; m.dirChan.dev = .7;
			m.x = 'xC'; m.y = 'y';
			m.axes = {'cycle'}; m.line = {};
			m.plot.funFun = @(d, m)imagesc(d.(m.x), d.(m.x), shiftdim(d.z, 1)');
			w = .5 * (m.p.wid - 2); % half-width of visual field
			m.set.axes = {'xLim', [- w, w], 'xTick', [- w, 0, w], ...
				'yLim', [- w, w], 'yTick', [- w, 0, w]};
			m.set.caxis = [0, 180]; m.set.colormap = 'hsv';
			m.set.colorbar = {'xLim', [0, 180], 'xTick', [0, 90, 180]};
		case 'map.dir.fit' % plot map of preferred direction obtained by fitting
			m.tasks = ['weight select tuning unpack limit fit dirFit ' ...
				'change plot set'];
			m.select.cycle = 1000;
			m.tuning.group = 'cycle'; m.unpack.group = 'cycle';
			%	m.limit.x = [-1, 1]; m.limit.y = m.limit.x;;
			m.x = 'dir'; m.y = 'resp';
			m.fit.group = {'cycle', 'y', 'x'}; m.fit.dim = 2;
			m.dirFit.group = {'cycle'}; m.dir.orient = 1;
			m.change.arg = {'m.x', 'x', 'm.y', 'y'};
			m.axes = 'cycle';
			m.plot.funFun = @(d, m)imagesc(d.(m.x), d.(m.y), shiftdim(d.dirP, 1)');
			w = .5 * m.p.wid; % half-width of visual field
			m.set.axes = {'xLim', [-w, w], 'yLim', [-w, w], 'clipping', 'off'};
			m.set.colorbar = {}; m.set.colormap = 'hsv'; m.set.caxis = [0, 180];
		case 'map.freq' % plot Fourier transform of orientation preference map
			m.tasks = 'weight select per plot set print';
			m.select.cycle = m.p.cycles(end);
			m.x = 'freq'; m.y = 'freq';
			m.plot.funFun = @(d, m)imagesc(d.freq, d.freq, shiftdim(d.trans, 1)');
			w = .5 * 4; % half-width of frequency range to display
			m.set.axes = {'xLim', [- w, w], 'xTick', [- w, 0, w], ...
				'yLim', [- w, w], 'yTick', [- w, 0, w]};
			%	m.set.caxis = [0, 180];
			m.set.colormap = 'gray';
		case 'map.freq.sub' % plot Fourier transform of subcortical channel map
			m.tasks = 'weight select imp smoothGen perSub plot set print';
			m.p.rand = 6; % randomisation seed
			m.select.cycle = 0;
			m.smoothGen.dev = (m.p.radCen / sqrt(2)) / .005;
			m.x = 'freq'; m.y = 'freq';
			m.plot.funFun = @(d, m)imagesc(d.freq, d.freq, shiftdim(d.trans, 1)');
			w = .5 * 4; % half-width of frequency range to display
			m.set.axes = {'xLim', [- w, w], 'xTick', [- w, 0, w], ...
				'yLim', [- w, w], 'yTick', [- w, 0, w]};
			m.set.colormap = 'gray'; % m.set.colorbar = {};
		case 'map.homog' % plot map of local homogeneity index
			m.tasks = 'weight select homog plot set';
			m.select.cycle = m.p.cycles(end);
			m.homog.group = 'cycle'; m.homog.dev = .25;
			m.x = 'x'; m.y = 'y';
			m.axes = {'cycle'}; m.line = {};
			m.plot.funFun = @(d, m)imagesc(d.(m.x), d.(m.y), shiftdim(d.homog, 1));
			w = .5 * (m.p.wid - 1); % half-width of visual field
			m.set.axes = {'xLim', [-w, w], 'yLim', [-w, w]};
			m.set.colorbar = {};
		case 'map.homog.fit' % plot map of local homog. index obtained by fitting
			m.tasks = ['weight select tuning unpack limit fit homogFit ' ...
				'change plot set'];
			m.select.cycle = 1000;
			m.tuning.group = 'cycle';
			m.unpack.group = 'cycle';
			%	m.limit.x = [-1, 1]; m.limit.y = m.limit.x;;
			m.x = 'dir'; m.y = 'resp';
			m.fit.group = {'cycle', 'y', 'x'}; m.fit.dim = 2;
			m.homogFit.group = {'cycle'}; m.homog.dev = .25;
			m.change.arg = {'m.x', 'x', 'm.y', 'y'};
			m.axes = 'cycle';
			m.plot.funFun = @(d, m)imagesc(d.(m.x), d.(m.y), shiftdim(d.homog, 1)');
			w = .5 * m.p.wid; % half-width of visual field
			m.set.axes = {'xLim', [-w, w], 'yLim', [-w, w], 'clipping', 'off'};
			m.set.colorbar = {};
		case 'near' % plot distance between nearest subcortical neighbours
			m.tasks = 'near hist emp plot set print';
			g = {'sign'};
			m.near.group = g;
			m.hist.group = g;
			m.emp.group = g;
			m.emp.arg = {'WassleE', 'WassleF'};
			m.x = 'dist'; m.y = 'count';
			m.axes = g; m.line = 'source';
			%	m.plot.funFun = @(d, m)bar(d.(m.x), d.(m.y));
			m.plot.funFun = @(d, m)histogram('binEdges', d.edge{1}, ...
				'binCounts', d.count{1}, 'displayStyle', 'stairs');
			m.set.axes = {'xLim', [0, 2], 'xTick', [0, 1, 2], ...
				'yLim', [0, 1], 'yTick', [0, .5, 1]};
		case 'resp.cont' % plot response amplitude vs contrast
			m.tasks = 'weight select range amp loc plot set';
			m.select.cycle = m.p.cycles(end);
			m.range.group = 'cycle';
			m.range.var = 'cont'; m.range.cont = 0: .1: 1;
			m.p.dir = 45;
			m.amp.group = {'cycle', 'cont'};
			m.loc.loc = [0, 0]; % cortical location
			m.loc.dim = 2;
			m.x = 'cont'; m.y = 'resp';
			m.axes = 'cycle';
			m.set.axes = {'xLim', [0, 1], 'xTick', [0, .5, 1]};
			%	'yLim', [0, 12], 'yTick', [0, 6, 12]};
		case 'resp.dir' % plot response vs direction
			m.tasks = 'weight select tuning loc plot set print';
			m.tasks = 'weight select tuning loc plot set fit range pred add';
			m.select.cycle = m.p.cycles(end);
			m.tuning.group = 'cycle';
			m.loc.loc = [0, 0]; m.loc.dim = 2; % cortical location
			m.x = 'dir'; m.y = 'resp';
			m.line = 'cycle';
			m.plot.arg = {'lineStyle', 'none', 'marker', 'o', ...
				'markerEdgeColor','k', 'markerFaceColor','k', 'markerSize', 6};
			m.set.axes = {'xLim', [-180, 180], 'xTick', [-180, 0, 180], ...
				'yLim', [0, 25], 'yTick', [0, 12.5, 25]};
			m.fit.group = 'cycle';
			m.range.var = 'dir'; m.range.dir = -180: 1: 180;
			m.pred.group = 'cycle';
		case 'resp.dir.cont' % plot response vs direction vs contrast
			m.tasks = 'weight select range tuning loc plot set';
			m.select.cycle = m.p.cycles(end);
			m.range.group = 'cycle';
			m.range.var = 'cont'; m.range.cont = .25: .25: 1;
			m.tuning.group = {'cycle', 'cont'};
			m.loc.loc = [0, 0]; % cortical location
			m.loc.dim = 2;
			m.x = 'dir'; m.y = 'resp';
			m.axes = 'cycle'; m.line = 'cont';
			m.set.axes = {'xLim', [-180, 180], 'xTick', [-180, 0, 180]};
			%	'yLim', [0, 12], 'yTick', [0, 6, 12]};
		case 'resp.x' % plot response versus location
			m.tasks = 'weight select deriv plot set';
			m.select.cycle = 0;
			m.x = 'x'; m.y = 'rec';
			switch 'trans'
				case 'deriv'
					m.plot.funFun = @(d, m)plot(d.x, d.der);
					w = 1; lim = {'yLim', [-1, 1], 'yTick', [-1, 0, 1]};
				case 'rec'
					m.plot.funFun = @(d, m)plot(d.x, shiftdim(d.rec, 1));
					w = 1; lim = {'yLim', [0, 1], 'yTick', [0, .5, 1]};
				case 'trans'
					m.plot.funFun = @(d, m)plot(d.freq, d.trans);
					w = 2; lim = {'yLim', [0, 1], 'yTick', [0, .5, 1]};
			end
			m.set.axes = [{'xLim', w * [-1, 1], 'xTick', w * [-1, 0, 1]}, lim];
		case 'stim' % show movie of stimulus
			m.tasks = 'stim plot movie set';
			m.x = 'x'; m.y = 'y';
			w = .5 * m.p.wid; % half-width of visual field
			m.set.axes = {'xLim', [-w, w], 'xTick', [-w, 0, w], ...
				'yLim', [-w, w], 'yTick', [-w, 0, w]};
		case 'weight' % calculate weights remotely
			m.tasks = 'weight';
			m.p.parallel = 1;	% parallel processing
	end
	
	% Set up plotting for export
	%	m.set.axesLength = [5, 5]; m.set.lineWidth = 1.5; % for uniform plotting
	
	% Obtain handles for functions in calVis
	m = calVisMan(m);
	
	% Define handles for task functions in this file
	switch 1, case 1 % hide with code folding
		m.amp.fun = @doAmp;
		m.chan.fun = @doChan;
		m.cor.fun = @doCor;
		m.course.fun = @doCourse;
		m.cross.fun = @doCross;
		m.crop.fun = @doCrop;
		m.deriv.fun = @doDeriv;
		m.diff.fun = @doDiff;
		m.dir.fun = @doDir;
		m.dirChan.fun = @doDirChan;
		m.dirFit.fun = @doDirFit;
		m.emp.fun = @doEmp;
		m.field.fun = m.calField;
		m.fit.fun = @doFit;
		m.fitLin.fun = @doFitLin;
		m.hist.fun = @doHist;
		m.homog.fun = @doHomog;
		m.homogFit.fun = @doHomogFit;
		m.imp.fun = @doImp;
		m.load.fun = @doLoad;
		m.loc.fun = @doLoc;
		m.map.fun = @doMap;
		m.mod.fun = @doMod;
		m.movie.fun = @doMovie;
		m.near.fun = @doNear;
		m.pack.fun = @doPack;
		m.per.fun = @doPer;
		m.perSub.fun = @doPerSub;
		m.print.fun = @doPrint;
		m.range.fun = @doRange;
		m.resp.fun = @doResp;
		m.save.fun = @doSave;
		m.smoothGen.fun = @doSmoothGen;
		m.smoothNew.fun = @doSmoothNew;
		m.stim.fun = @doStim;
		m.tuning.fun = @doTuning;
		m.unpack.fun = @doUnpack;
		m.weight.fun = @doWeight;
	end
	
	% Analyse
	rng(m.p.rand); % set the randomisation seed
	[d, m] = m.calChan(m); % calculate channel locations
	m = m.calTemp(m); % calculate temporal parameters
	anaTab(d, m); % run the analysis tasks

function [d, m] = doAmp(d, m)

% Calculate response amplitude for excitatory cortical cells

	% Initialise response type: generator potential or impulse rate
	if isfield(m.amp, 'resp')
		respType = m.amp.resp; % user-defined
	else
		respType = 'act'; % default is impulse rate
	end
	
	% Initialise
	fs = m.p.fs; % number of frequencies
	m.p.weight = d.weight{1}; % current weights
	m.p.gainSI0 = d.gainSI0; m.p.gainIE0 = d.gainIE0; % current gains
	if ismember('cont', d.Properties.VariableNames) % set contrast, if variable
		m.p.cont = d.cont;
	end
	
	% Calculate tuning curve
	switch m.p.solver % frequency or temporal domain?
		
		% Frequency domain
		case 'solveF'
			[~, ~, pC] = m.solveF(m); % fft of generator potential (mV)
			y = pC(:, :, 2); % fft for excitatory cells: fs x ks
			switch respType, case 'act' % calculate impulse rate
				y = m.ifftReal(y); % temporal response
				y = m.p.gainGen * max(0, y); % impulse rate (Hz)
				y = fft(y); % frequency response
			end
			
		% Temporal domain
		case 'solveT' % match simulation timing with frequency domain analysis
			dt = fs * m.p.freqT; % sample rate (Hz)
			m.p.dt = 1 / dt; % sample duration (s)
			[~, ~, pC] = m.solveT(m); % time course of generator potential (mV)
			y = pC(:, :, 2); % time course for excitatory cells: times x ks
			y = y(end - fs: end - 1, :, :); % keep only last cycle
			switch respType, case 'act' % calculate impulse rate
				y = m.p.gainGen * max(0, y); % impulse rate (Hz)
			end
			y = fft(y); % calculate frequency response
			
	end
	y = abs(y(2, :)); % amplitude of fundamental component
	y = 2 * y / fs; % scale
	
	% Store
	d.resp = y;
	switch respType % response type
		case 'act' % impulse rate
			des = 'Impulse rate (Hz)'; % response description
		case 'pot' % generator potential
			des = 'Generator potential (mV)';
	end
	d.Properties.VariableDescriptions{'resp'} = des;

function [d, m] = doChan(d, m)

% Store channel data in data file

	w = d.weight{1}; % geniculocortical weights
	cs = size(w, 1); % number of channels
	cycle = repmat(d.cycle, [cs, 1]); % development cycle
	l = m.p.chan; % channel data
	x = l(:, 1); y = l(:, 2); s = l(:, 3); % channel locations and sign
	d = table(cycle, x, y, s, w, ...
		'variableNames', {'cycle', 'x', 'y', 'sign', 'weight'}); % store
	d.Properties.VariableDescriptions{'x'} = 'Horizontal location (deg)';
	d.Properties.VariableDescriptions{'y'} = 'Vertical location (deg)';
	d.Properties.VariableDescriptions{'weight'} = 'Synaptic weight';

function [d, m] = doCor(d, m)

% Calculate correlation coefficient between maps of preferred direction

	% Prepare maps
	if ~ ismember('z', d.Properties.VariableNames) % compare start, end dev't
		mapC = d.dirP(1, :, :); % orientation map at commencement of development
		mapE = d.dirP(2, :, :); % map at end of development
		%	[r, p] = corrcoef(mapS, mapE); % correlation coefficient
	else % compare prediction from channels with end of dev't
		mapE = d.dirP; % direction map at end of development
		mapE = mod(mapE, 180); % convert to orientation
		mapC = d.z; % map predicted from channels
		[xC, yC] = meshgrid(d.xC); % grid points for mapC
		[x, y] = meshgrid(d.x); % grid points for mapE
		mapC = interp2(xC, yC, squeeze(mapC), x, y); % interpolate to mapE grid
	end
	
	% Correlate
	mapE = mapE(:); mapC = mapC(:); % convert to column vectors
	dif = mapC - mapE; % check for differences greater than 90 deg
	i = dif > 90; mapC(i) = mapC(i) - 180; % reduce difference
	i = dif < -90; mapC(i) = mapC(i) + 180;
	[r, p] = corrcoef(mapE, mapC); % correlate
		
	% Store
	d = d(1, :); % keep only the first row
	d.r = r(1, 2); % correlation coefficient
	d.p = p(1, 2); % probability of null hypothesis
	
function [d, m] = doCourse(d, m)

% Plot time course for cortical stages

	% Calculate the time course
	m.p.weight = d.weight{1}; % current weights
	m.p.gainSI0 = d.gainSI0; m.p.gainIE0 = d.gainIE0; % current gains
	switch m.p.solver % solve in frequency of time domain?
		case 'solveF' % frequency domain
			t = m.p.t; % times (s)
			[~, pS, pC] = m.solveF(m); % fft of generator potential (mV): fs x ks x zs
			pS = m.ifftReal(pS); % temporal response
			pC = m.ifftReal(pC); % temporal response
			%{
			t = 1 / m.p.freqT; % duration (s)
			t = linspace(0, t, m.p.fs + 1); % times (s)
			t = t(1: end - 1); % open-ended interval
			%}
		case 'solveT' % time domain
			[t, pS, pC] = m.solveT(m); % time course of generator potential (mV)
	end
	
	% Subcortical or cortical?
	switch m.p.cort % subcortical or cortical
		case 0, p = pS; % subcortical
		case 1, p = pC; % cortical
	end
			
	% Potential or impulse rate?
	switch m.course.resp % response type
		case 'act' % impulse rate
			p = m.p.gainGen * max(0, p); % impulse rate (Hz)
			des = 'Impulse rate (Hz)'; % response description
		case 'pot' % generator potential
			des = 'Generator potential (mV)';
	end
	
	% Store
	d.time = t; % store
	[~, ~, zs] = size(p); % number of elements along each dimension
	d = repmat(d(1, :), [zs, 1]); % replicate first row, one per stage
	d.stage = (1: zs)'; % stage number
	p = shiftdim(p, 2); % zs x fs x ks
	d.resp = p; % store the response
	
	% Describe the new variables
	d.Properties.VariableDescriptions{'time'} = 'Time (s)';
	d.Properties.VariableDescriptions{'stage'} = 'Stage number';
	d.Properties.VariableDescriptions{'resp'} = des;

function [d, m] = doCrop(d, m)

% Crop cortical locations in weight and dir matrices

	%{
	w = .5 * m.crop.width; % half-width of cortical array
	x = m.p.loc(:, 1); y = m.p.loc(:, 2); % corical locations
	i = x >= - w & x <= w & y >= - w & y <= w; % indices of locations to retain
	d.weight = d.weight(:, i); d.dir = d.dir(:, i);
	%}
	z = shiftdim(d.z, 1); % image to crop
	xs = size(z, 1); % number of elements on a side
	s = 1 - m.crop.size; % fraction of elements to crop
	s = round(.5 * s * xs); % number of elements to crop at each edge
	z = z(1 + s: xs - s, 1 + s: xs - s); % cropped image
	d.z = shiftdim(z, -1); % store
	x = d.(m.x); % xs
	d.(m.x) = x(1 + s: xs - s); % crop and store

function [d, m] = doCross(~, m)

% Cross-correlate on- and off-centre channel maps

	% Obtain channel locations
	s = m.p.chan(:, 3); % channel signs
	n = m.p.chan(s == 1, 1: 2); % on-centre channel locations (deg, deg)
	f = m.p.chan(s == -1, 1: 2); % off-centre channel locations (deg, deg)
	
	% Choose reference sign
	switch 'off' % on or off
		case 'off' % calculate distances from off-cells
			r = f; s = n; % reference cells are off-centre
		case 'on' % calculate distances from on-cells
			r = n; s = f; % reference cells are on-centre
	end
	r = r(abs(r(:, 1)) <= 3 & abs(r(:, 2)) <= 3, :); % crop to 6 deg x 6 deg

	% Find distances of non-reference cells from reference cells
	[~, dist] = rangesearch(s, r, 1); % distances up to 1 deg
	dists = length(dist); % number of reference cells
	dist =[dist{:}]; % concatenate distance across reference cells
	[dens, dist] = histcounts(dist, 20); % bin by distance
	area = pi * diff(dist .^ 2); % annulus areas (deg^2)
	dens = (dens / dists) ./ area; % convert to cell densities (cells/deg^2)
	
	% Store
	d = table(dist, dens);
	%	d.dist = edge; % distance from reference cell (deg)
	d.Properties.VariableDescriptions{'dist'} = 'Distance (deg)';
	%	d.dens = dens; % cell density (cells/deg^2)
	d.Properties.VariableDescriptions{'dens'} = 'Cell density (cells/deg^2)';

function [d, m] = doDeriv(d, m)

% Calculate subcortical map periodicity from derivative of receptive field

	% Calculate subcortical receptive field
	lim = 1; xs = 101; % upper limit for location (deg), number of locations
	x = linspace(- lim, lim, xs); % visual field locations (deg)
	dis = .5 * .1 * sqrt(2); % half distance between off- and on-centre neighbours
	r = m.p.radCen; % receptive field radius (deg)
	yOff = exp(- (x - dis) .^ 2 / r ^ 2); % off-centre receptive field
	yOn = exp(- (x + dis) .^ 2 / r ^ 2); % off-centre receptive field
	rec = shiftdim([yOff; yOn]', -1); % combine
	d.x = x; d.rec = rec; % store
	
	% Calculate receptive field derivative
	y = -2 * (x / r ^ 2) .* exp(- x .^ 2 / r ^ 2); % derivative
	y = y / max(y); % normalised derivative
	d.der = y; % store
	
	% Calculate Fourier transform of derivative
	fs = 1001; % number of frequencies
	f = linspace(-2, 2, fs); % frequencies (cycles/deg)
	fR = 2 * pi * f; % radians/deg
	y = abs(1i * sqrt(pi) * r * fR .* exp(- r ^ 2 * fR .^ 2 / 4));
		% transform magnitude
	y = y / max(y); % normalise
	d.freq = f; d.trans = y; % store

function [d, m] = doDiff(d, m)

%	Calculate difference between on- and off-channel maps

	% Initialise
	if isfield(m.diff, 'dev') % standard deviation of smoothing Gaussian (deg)
		dev = m.diff.dev; % user-defined
	else
		dev = 1 / m.p.densC; % default is cortical spacing
	end

	% Calculate and store
	x = d.x; xs = length(x); z = zeros(2, xs, xs); % allocate storage
	for i = 1: 2 % off- then on-channels
		[x, y] = ndgrid(d.x); % generate grid for plotting
		j = m.p.chan(:, 3) == 2 * i - 3; % channels for the current sign
		x = x - shiftdim(m.p.chan(j, 1), -2); % distance of channel from plot point:
		y = y - shiftdim(m.p.chan(j, 2), -2); % xs x ys x channels
		zC = exp(-.5 * (x .^ 2 + y .^ 2) / dev ^ 2); % spread channel, for smoothing
		z(i, :, :) = sum(zC, 3); % sum over channels
	end
	
	% Store
	d.y = d.x; % cortical locations
	d.z = diff(z); % on - off
	
function [d, m] = doDir(d, m)

% Prepare map of preferred direction

	dirP = d.dirP; % preferred direction (deg): 1 x ks
	if m.dir.orient % convert direction to orientation
		dirP = mod(dirP, 180);
	end
	x = d.x; % cortical x locations
	xs = length(x); % number of cortical x locations
	dirP = reshape(dirP, [xs, xs]); % convert to image: xs x ys
	d.y = x; d.dirP = shiftdim(dirP, -1); % store

function [d, m] = doDirChan(d, m)

% Calculate map of preferred direction from channel locations

	% Initialise
	z = shiftdim(d.z, 1); % map channel locations, on - off: xs x ys
	freq = 2 * pi * m.p.freqS; % spatial frequency (radians / deg)
	dev = m.dirChan.dev; % standard deviation of Gaussian
	[x, y] = ndgrid(d.xC); % grid of x, y values (deg)
	g = exp(-.5 * (x .^ 2 + y .^ 2) / dev ^ 2); % Gaussian
	g = g / sum(g(:)); % normalise to unity-sum
	
	% Initialise stimulus
	dirs = 8; % number of directions
	dir = linspace(0, pi, dirs + 1); % directions (radians)
	dir = dir(1: dirs); % open-ended interval
	phases = 8; % number of phases
	phase = linspace(0, 2 * pi, phases + 1); % grating phase (radians)
	phase = phase(1: phases); % open-ended interval
	zC = zeros([size(x), dirs, phases]); % allocate storage
	
	% Find optimal stimuli
	for i = 1: dirs % loop over directions
		dirC = dir(i); % current direction
		u = cos(dirC) * x + sin(dirC) * y; % location orthogonal to bars
		for j = 1: phases % loop over phases
			p = phase(j); % spatial phase (radians)
			s = cos(u * freq + p); % cosine
			gC = g .* s; % Gabor
			zC(:, :, i, j) = imfilter(z, gC); % cross-correlate map and Gabor
		end
	end
	
	% Process map
	z = max(zC, [], 4); % find the optimal phase
	[~, i] = max(z, [], 3); % find the index of the optimal direction
	d.z = shiftdim(180 * dir(i) / pi, -1); % store
	
function [d, m] = doDirFit(d, m)

% Prepare map of preferred direction, using fitted data

	dir = d.dirP; % vector: 1 x ks
	if m.dir.orient % convert direction to orientation
		dir = mod(dir, 180);
	end
	xs = length(unique(d.x)); ys = length(unique(d.y)); % number of xs, ys
	dir = reshape(dir, [xs, ys]);
		% form two-dimensional image in array, not Cartesian, space
		
	% Store
	d = d(1, :); % keep only first line
	d.x = m.p.x; d.y = m.p.x;
	d.dirP = shiftdim(dir, -1); % 1 x xs x ys
	
function [d, m] = doEmp(d, m)

% Add empirical data

	% Normalise
	if ismember('mean', d.Properties.VariableNames)
		d.edge = d.edge / d.mean; % normalise edges by mean
	end
	d.count = d.count / max(d.count); % normalise counts by maximum
	
	% Show source for model data
	d.edge = {d.edge}; d.count = {d.count}; % convert to cell arrays
	d.source = categorical({'model'}); % data source
	d.Properties.VariableDescriptions{'source'} = 'Data source';
	
	% Add empirical data
	d = m.addEmp(d, m.emp.arg);

function [d, m] = doFit(d, m)

% Fit model to direction tuning curve

	% Prepare for regression
	x = d.(m.x)'; % predictor: use column vector
	y = d.(m.y)'; % response
	fun = m.modelTuning; % model to fit
	[yMax, i] = max(y); % estimate model coefficients
	b0 = [0, yMax, .5 * yMax, 10, d.dir(i)]; % initial estimate of coefficients
	cName = {'r0', 'r1', 'r2', 'band', 'dirP'}; % coefficient names
	arg = {'coefficientNames', cName}; % fitnlm arguments
	%	warning('off', 'MATLAB:rankDeficientMatrix'); % hide warnings
	%	warning('off', 'stats:nlinfit:ModelConstantWRTParam');
	warning('off', 'stats:nlinfit:IllConditionedJacobian');
	warning('off', 'stats:nlinfit:IterationLimitExceeded');
	lastwarn(''); % remove warning in preparation for next
	
	% Prepare output file
	if ismember('weight', d.Properties.VariableNames)
		d.weight = []; % remove variable: too big, not needed
	end
	c = nan(1, length(cName)); % coefficient values are missing
	dC = array2table(c, 'variableNames', cName);
	dC.rSq = nan; % adjusted r-squared
	d.dirP = []; % remove preferred direction used for calculating weights
	dC = [d, dC]; % concatenate with input file
	dC.Properties.VariableDescriptions{'r1'} = 'Response amplitude (Hz)';
	dC.Properties.VariableDescriptions{'band'} = 'Direction bandwidth (deg)';
	dC.Properties.VariableDescriptions{'dirP'} = 'Preferred direction (deg)';
	dC.Properties.VariableDescriptions{'rSq'} = 'Adjusted r-squared';
	switch 'nan' % make default file in case regression doesn't work
		case 'empty', d = []; % old method
		case 'nan', d = dC;
	end
	
	% Fit
	try % try fitting
		model = fitnlm(x, y, fun, b0, arg{:});
	catch % there was an error
		return % use default file
	end
	m.model{m.group} = model;
	
	% Process warnings
	[~, w] = lastwarn; % find the warning ID
	if ~ isempty(w) % there was a warning
		return % use default file
	end
	
	% Store
	if isfield(m.fit, 'dim') && m.fit.dim == 2 % store coefficients
		
		% Make table of regression coefficients
		dC(:, cName) = array2table(model.Coefficients.Estimate'); % make it a table
		dC.band = acosd(1 - log(2) / dC.band); % half-width at half-height (deg)
		dC.rSq = model.Rsquared.Adjusted;
		
		% Fix coefficient values
		r1 = dC.r1; r2 = dC.r2; dirP = dC.dirP;
		if r1 < r2 % r1 is assumed to be preferred direction
			dC.r1 = r2; dC.r2 = r1; % switch values
			dirP = dirP + 180; % shift the preferred direction by 180
		end
		if r1 < 0 % can't fix this
			return % use default file
		end
		if r2 < 0 % presumably results from noise
			dC.r2 = 0;
		end
		if ~ isreal(dC.band) % can't fix this
			return % use default file
		end
		dC.dirP = mod(dirP + 180, 360) - 180; % range is [-180, 180)
		
	else % store x and y as columns, for model prediction
		dC = repmat(dC(1, :), size(x)); % one row per observation
		dC.(m.x) = x; dC.(m.y) = y;
	end
	d = dC; % success

function [d, m] = doFitLin(d, m)

% Fit linear function to cross-correlogram of on- and off-centre maps

	% Convert bin edges to centres and reshape data table
	dist = d.dist; % histogram edges (deg)
	w = diff(dist); % bin widths (deg)
	dist = dist(1: end - 1) + .5 * w; % bin centres (deg)
	dens = d.dens; % cell densities (cells/deg^2)
	d = repmat(d, [length(dist), 1]); % one row for each distance
	d.dist = dist(:); d.dens = dens(:); % make them column vectors
	
	% Fit
	m.model{m.group} = fitlm(d, 'dens ~ dist');
	
function [d, m] = doHist(d, m)

% Calculate histogram

	[n, e] = histcounts(d.(m.x), 10); % histogram counts
	w = e(2) - e(1); % bin width
	c = .5 * w + e(1: end - 1); % bin centres
	d = d(1, :); % keep only the first row
	d.(m.x) = c; % bin centres
	d.edge = e; % bin edges
	d.(m.y) = n; % counts
	d.Properties.VariableDescriptions{'edge'} = 'Edge';
	d.Properties.VariableDescriptions{m.y} = 'Count';

function [d, m] = doHomog(d, m)

% Calculate local homogeneity index from directions in mat-file

	% Calculate index
	dir = pi * d.dir / 180; % preferred direction (radians)
	homog = exp(1i * 2 * dir); % vector representing preferred direction
	xs = length(m.p.x); ys = xs; % number of xs, ys
	homog = reshape(homog, [xs, ys]); % form two-dimensional image: xs x ys
	dev = m.homog.dev; % smoothing standard deviation (deg)
	dev = m.p.densC * dev; % samples
	homog = m.smoothG(homog, dev); % smooth with Gaussian
	homog = abs(homog); % magnitude
	homog = homog'; % make it Cartesian
	
	% Store
	d.x = m.p.x; d.y = m.p.x;
	d.homog = shiftdim(homog, -1); % 1 x xs x ys
	d.Properties.VariableDescriptions{'homog'} = 'Local homogeneity index';
	
function [d, m] = doHomogFit(d, m)

% Calculate local homogeneity index

	% Initialise
	if isfield(m.homog, 'dim') % number of dimensions in output
		dim = m.homog.dim; % user-specified
	else
		dim = 2; % default
	end
	
	% Calculate
	dir = pi * d.dirP / 180; % preferred direction (radians)
	homog = exp(1i * 2 * dir); % vector representing preferred direction
	xs = length(unique(d.x)); ys = length(unique(d.y)); % number of xs, ys
	homog = reshape(homog, [xs, ys]);
		% form two-dimensional image in array, not Cartesian, space
	dev = m.homog.dev; % smoothing standard deviation (deg)
	dev = m.p.densC * dev; % samples
	homog = m.smoothG(homog, dev); % smooth with Gaussian
	homog = abs(homog); % magnitude

	% Store
	switch dim
		case 1 % stick with linear array
			d.homog = homog(:); % ks x 1
		case 2
			d = d(1, :); % keep only first line
			d.x = m.p.x; d.y = m.p.x;
			d.homog = shiftdim(homog, -1); % 1 x xs x ys
	end
	d.Properties.VariableDescriptions{'homog'} = 'Local homogeneity index';

function [d, m] = doImp(d, m)

% Create channel map consisting of positive and negative impulses

	% Initialise map
	w = d.width; % width of map
	dx = .005; % width of grid element (deg); .0025 differs little, takes 18 min.
	xs = 1 + ceil(w / dx); % number of grid x-locations
	d.xC = linspace(-.5 * w, .5 * w, xs); % store
	z = zeros(xs); % initialise map
	
	% Add impulse at each channel location within map
	c = m.p.chan; % channel x, y, sign
	i = abs(c(:, 1)) > .5 * w | abs(c(:, 2)) > .5 * w; % channels outside map
	c = c(~ i, :); % exclude channels outside map
	i = c(:, 1: 2); % channel locations
	i = round(1 + ((.5 * w + i) / w) * (xs - 1)); % indices within map
	i = sub2ind(size(z), i(:, 1), i(:, 2)); % convert to linear indices
	z(i) = c(:, 3); % assign sign to map locations
	d.z = shiftdim(z, -1); % store

function [d, m] = doLoad(d, m)

% Load data table from file

	if isfield(m.load, 'name')
		name = m.save.name; % user-specified
	else
		return % do nothing
	end
	load(name, 'd');

function [d, m] = doLoc(d, m)

% Select channel closest to visual field location m.loc.loc

	switch m.y
		
		case 'potS' % subcortex
			
			c = m.p.chan(:, 1: 2); % channel locations
			i = knnsearch(c, m.loc.loc); % index of channel closest to m.loc.loc
			potS = d.potS{1}; % generator potentials
			d.potS = {potS(:, i, :)}; % select
			d.chan = i; % channel number
			
		case 'potC' % cortex
			
			c = m.p.loc; % cortical locations
			i = knnsearch(c, m.loc.loc); % location closest to m.loc.loc
			potC = d.potC{1}; % generator potentials
			d.potC = {potC(:, i, :)}; % select
			d.chan = i; % channel number
			
		case 'resp' % time course, direction tuning
			
			if m.p.cort % subcortical or cortical?
				l = m.p.loc; % cortical location
			else
				l = m.p.chan(:, 1: 2);
			end
			i = knnsearch(l, m.loc.loc); % location closest to m.loc.loc
			y = d.(m.y);
			switch m.loc.dim
				case 2
					y = y(:, i, :);
					[i, ~, j] = size(y); y = reshape(y, [i, j]);
				case 3
					y = y(:, :, i);
				case 4
					y = y(:, :, :, i);
			end
			d.(m.y) = y; % select
			
		case 'y' % channel map
			
			c = m.p.loc; % cortical locations
			i = knnsearch(c, m.loc.loc); % index of channel closest to m.loc.loc
			d.weight = d.weight(:, i); % select

	end

function [d, m] = doMap(d, m)

% Prepare for receptive field map

	%{
	n = 64; % length of colormap
	r = d.resp; % response
	dark = r(d.cont == -1, :, :); % dark response
	dark = max(dark(:)); % maximum of dark response
	light = r(d.cont == 1, :, :); % light response
	light = max(light(:)); % maximum of light response
	nZ = dark / (dark + light); % fraction of colormap used for dark
	nZ = floor(nZ * n); % number of colormap elements used for dark
	cD = linspace(1, .5, nZ)' .* [0, 0, 1]; % gradation of blue
	cL = linspace(.5, 1, n - nZ)' * [1, 0, 0]; % gradation of red
	colormap([cD; cL]); % set colormap
	%}
	r = d.resp; % response
	rMax = max(r(:)); % store maximum
	d.resp = r / rMax; % normalise response
	d.max = rMax; % store maximum
	if d.cont == -1, d.colour = 'b'; % dark stimulus
	else, d.colour = 'r'; % light stimulus
	end
	
function [d, m] = doMod(d, m)

% Calculate relative modulation = fundamental response amplitude / mean resp.

	% Calculate
	r = d.resp; % response
	[~, fs, ks] = size(r); % dirs x fs x ks
	r1 = 2 * abs(squeeze(r(:, 2, :))) / fs; % fundamental amplitude: dirs x ks
	[r1, i] = max(r1); % choose direction in which response is maximum: 1 x ks
	r0 = squeeze(r(:, 1, :)) / fs; % mean response: dirs x ks
	i = sub2ind(size(r0), i, 1: ks); % indices of maxima
	r0 = r0(i); % keep mean amplitude where fundamental is maximum
	r = r1 ./ r0; % relative modulation: 1 x ks
	
	% Store
	d = d(1, :); % keep only first row
	d.resp = r; % relative modulation
	d.Properties.VariableDescriptions{'resp'} = 'Relative modulation';

function [d, m] = doMovie(d, m)
		
	% Compile and run stimulus movie
	
	% Initialise
	s = d.stim{1}; % stimulus
	map = colormap('gray'); % colour map
	s = round(.5 * (1 + s) * length(map)); % convert to colour indices
	[frames, ~, ~] = size(s); % number of movie frames
	%	f(frames) = struct('cdata', [], 'colormap', []); % allocate storage

	% Compile movie
	figure(gcf); % make the figure visible
	for i = 1: frames % loop over frames
		sC = squeeze(s(i, :, :))'; % current stimulus, x is horizontal
		image(d.x, d.y, sC); % draw image
		axis xy; % Cartesian mode
		%	drawnow;
		%	f(i) = getframe; % convert to movie format
		if i == 1
			pause; % wait at first frame until a key is pressed
		else
			pause(.1); % pause between frames
		end
	end %	movie(f); % show the movie
	
function [d, m] = doNear(d, m)

% Calculate distance between nearest subcortical neighbours

	l = [d.x, d.y]; % channel locations
	[~, dist] = knnsearch(l, l, 'k', 2); % distance between nearest neighbours
	dist = dist(:, 2); % exclude self-distances
	%	r = std(dist) / mean(dist) % s.d. / mean
	d.dist = dist;
	d.Properties.VariableDescriptions{'dist'} = ...
		'Distance between nearest neighbours (deg)';
	d.mean = repmat(mean(dist), [size(d, 1), 1]); % mean (deg)
	d.Properties.VariableDescriptions{'mean'} = ...
		'Mean distance between nearest neighbours (deg)';

function [d, m] = doPack(d, m)

% Pack cortical locations

	% Process inputs
	x = unique(d.x); xs = length(x); % xs, number of xs
	y = unique(d.y); ys = length(y); % ys, number of ys
 	band = d.band; % bandwidth
	dirP = d.dirP; % preferred direction
	band = reshape(band, [xs, ys]); % reverse of unpack
	dirP = reshape(dirP, [xs, ys]);
	
	% Store
	d = d(1, :); % keep only first line
	d.x = x'; d.y = y'; % x, y
	d.band = shiftdim(band, -1); % 1 x xs x ys
	d.dirP = shiftdim(dirP, -1);

function [d, m] = doPer(d, m)

% Calculate periodicity of orientation map by Fourier transformation

	% Obtain map
	x = d.x; % cortical x locations (deg)
	xs = length(x); % number of x locations
	t = d.dirP; % direction map (deg)
	t = mod(t, 180); % convert to orientation
	t = reshape(t, [xs, xs]); % convert to Cartesian form

	% Crop map
	wid = 5; % new visual field width
	i = abs(x) <= .5 * wid; % locations to keep
	t = t(i, i); % crop
	x = x(i); xs = length(x); % adjust locations

	% Fourier transform the map
	t = pi * (t / 180); % convert to radians
	switch 'imag' % convert from orientation to vector
		case 'comp'
			t = exp(1i * t); % convert to unit vectors
		case 'imag'
			t = sin(t); % calculate imaginery part
		case 'real'
			t = cos(t); % calculate real part
	end
	t = fft2(t); % transform
	t(1) = 0; % remove DC
	t = abs(t); % use absolute value
	t = fftshift(t); % shift zero frequency to middle
	d.trans = shiftdim(t, -1); % store
	d.Properties.VariableDescriptions{'trans'} = 'Transform';

	% Calculate spatial frequencies
	f = 1 / wid; % fundamental frequency (cycles / deg)
	i = .5 * (xs - 1); % index of highest positive frequency
	i = linspace(- i, i, xs); % indices of fft frequencies
	d.freq = i * f; % frequencies (cycles / deg)
	d.Properties.VariableDescriptions{'freq'} = 'Spatial frequency (cycles/deg)';

function [d, m] = doPerSub(d, m)

% Calculate periodicity of channel location map by Fourier transformation

	% Crop map
	t = shiftdim(d.z, 1); % 1 for on, -1 for off: xs x xs
	wid = 6; % new visual field width (deg)
	x = d.xC; % x values
	i = abs(x) <= .5 * wid; % locations to keep
	t = t(i, i); % crop
	x = x(i); % adjust locations
	xs = length(x); % number of samples

	% Fourier transform the map
	t = fft2(t); % transform
	t(1) = 0; % remove DC
	t = abs(t); % use absolute value
	t = fftshift(t); % shift zero frequency to middle
	d.trans = shiftdim(t, -1); % store
	d.Properties.VariableDescriptions{'trans'} = 'Transform';

	% Calculate spatial frequencies
	f = 1 / wid; % fundamental frequency (cycles / deg)
	i = .5 * (xs - 1); % index of highest positive frequency
	i = linspace(- i, i, xs); % indices of fft frequencies
	d.freq = i * f; % frequencies (cycles / deg)
	d.Properties.VariableDescriptions{'freq'} = 'Spatial frequency (cycles/deg)';

function [d, m] = doPrint(d, m)

% Print the current figure to a PDF file

	set(gcf, 'paperOrientation', 'portrait');
	print(gcf, '-dpdf', 'Dev');

function [d, m] = doRange(d, m)

% Generate a range of variable values

	var = m.range.var; % name of variable
	val = m.range.(var); % values
	vs = length(val); % number of values
	d = repmat(d(1, :), [vs, 1]); % one row for each value
	d.(var) = val(:); % store

function [d, m] = doResp(d, m)

% Calculate responses for excitatory cortical cells

	% Initialise response type: generator potential or impulse rate
	if isfield(m.resp, 'type')
		respType = m.resp.type; % user-defined
	else
		respType = 'act'; % default is impulse rate
	end
	
	% Initialise model parameters
	fs = m.p.fs; % number of frequencies
	m.p.weight = d.weight{1}; % current weights
	m.p.gainSI0 = d.gainSI0; m.p.gainIE0 = d.gainIE0; % current gains
	n = d.Properties.VariableNames; % names of variables in d
	if ismember('cont', n) % if contrast is a variable ...
		m.p.cont = d.cont; % set it
	end
	if ismember('dirS', n) % if stimulus direction is a variable ...
		m.p.dir = d.dirS; % set it
	end
	
	% Calculate response
	switch m.p.solver % frequency or temporal domain?
		
		% Frequency domain
		case 'solveF'
			[~, ~, pC] = m.solveF(m); % fft of generator potential (mV)
			y = pC(:, :, 2); % fft for excitatory cells: fs x ks
			switch respType, case 'act' % calculate impulse rate
				y = m.ifftReal(y); % temporal response
				y = m.p.gainGen * max(0, y); % impulse rate (Hz)
				y = fft(y); % frequency response
			end
			
		% Temporal domain
		case 'solveT' % match simulation timing with frequency domain analysis
			dt = fs * m.p.freqT; % sample rate (Hz)
			m.p.dt = 1 / dt; % sample duration (s)
			[~, ~, pC] = m.solveT(m); % time course of generator potential (mV)
			y = pC(:, :, 2); % time course for excitatory cells: times x ks
			y = y(end - fs: end - 1, :, :); % keep only last cycle
			switch respType, case 'act' % calculate impulse rate
				y = m.p.gainGen * max(0, y); % impulse rate (Hz)
			end
			y = fft(y); % calculate frequency response
			
	end
	%	y = abs(y(2, :)); % amplitude of fundamental component
	%	y = 2 * y / fs; % scale
	
	% Store
	d.resp = shiftdim(y, -1); % store: 1 x fs x ks
	switch respType % response type
		case 'act' % impulse rate
			des = 'Impulse rate (Hz)'; % response description
		case 'pot' % generator potential
			des = 'Generator potential (mV)';
	end
	d.Properties.VariableDescriptions{'resp'} = des;

function [d, m] = doSave(d, m)

% Save data table to file

	if isfield(m.save, 'name')
		name = m.save.name; % user-specified
	else
		return % do nothing
	end
	%	dir = userpath; % Matlab directory
	%	file = [dir, '/Data/Neuro/', name]; % full path to file
	save(name, 'd');

function [d, m] = doSmoothGen(d, m)

% Smooth an array with a Gaussian filter

	% Process input
	z = shiftdim(d.z, 1); % array: xs x ys
	
	% Smooth
	if isfield(m.smoothGen, 'dev') % standard deviation of Gaussian
		dev = m.smoothGen.dev; % user-specified
		z = m.smoothN(z, dev); % smooth
	else % default standard deviation
		z = m.smoothN(z);
	end
	
	% Store
	d.z = shiftdim(z, -1); % store

function [d, m] = doSmoothNew(d, m)

% Smooth an image with a Gaussian filter

	% Process input
	xs = length(d.x); % number of cortical x locations
	z = reshape(d.dirP, [xs, xs]); % preferred direction (deg): xs x ys
	z = (pi / 180) * z; % radians
	z = exp(1i * z); % convert to unit vector
	
	% Smooth
	if isfield(m.smoothNew, 'dev') % standard deviation of Gaussian
		dev = m.smoothNew.dev; % user-specified
		z = m.smoothN(z, dev); % smooth
	else % default standard deviation
		z = m.smoothN(z);
	end
	
	% Store
	z = angle(z); % preferred direction (radians)
	z = (180 / pi) * z; % degrees
	d.dirP = shiftdim(z, -1); % store

function [d, m] = doStim(~, m)

% Calculate the stimulus

	% Calculate
	t = 0: m.p.dt: m.p.time; % times
	xs = floor(20 * m.p.wid) + 1; % number of visual field locations
	x = linspace(- .5 * m.p.wid, .5 * m.p.wid, xs); % x locations
	y = x; % y locations
	s = m.calStim(t, x, y, m); % stimulus
	
	% Store
	d = table(t, x, y, {s}, 'variableNames', {'t', 'x', 'y', 'stim'});

function [d, m] = doTuning(d, m)

% Calculate direction tuning functions for excitatory cortical cells

	% Initialise response type: generator potential or impulse rate
	if isfield(m.tuning, 'resp')
		respType = m.tuning.resp; % user-defined
	else
		respType = 'act'; % default is impulse rate
	end
	
	% Initialise
	fs = m.p.fs; % number of frequencies
	ks = size(m.p.loc, 1); % number of cells
	dirs = 20; % number of directions
	dir = linspace(-180, 180, dirs + 1); % directions (deg)
	dir = dir(1: end - 1); % unique directions
	m.p.weight = d.weight{1}; % current weights
	m.p.gainSI0 = d.gainSI0; m.p.gainIE0 = d.gainIE0; % current gains
	if ismember('cont', d.Properties.VariableNames) % set contrast, if variable
		m.p.cont = d.cont;
	end
	
	% Calculate tuning curve
	switch m.p.solver % frequency or temporal domain?
		
		% Frequency domain
		case 'solveF'
			y = zeros(fs, ks, dirs); % allocate storage
			for i = 1: dirs % loop over directions
				m.p.dir = dir(i); % current direction
				[~, ~, pC] = m.solveF(m); % fft of generator potential (mV)
				y(:, :, i) = pC(:, :, 2); % fft for excitatory cells
			end
			switch respType % response type
				case 'act' % impulse rate
					y = m.ifftReal(y); % temporal response
					y = m.p.gainGen * max(0, y); % impulse rate (Hz)
					y = fft(y); % frequency response
			end
			
		% Temporal domain
		case 'solveT' % match simulation timing with frequency domain analysis
			dt = fs * m.p.freqT; % sample rate (Hz)
			m.p.dt = 1 / dt; % sample duration (s)
			times = m.p.time / m.p.dt + 1; % number of samples
			y = zeros(times, ks, dirs);
			for i = 1: dirs % loop over directions
				m.p.dir = dir(i);
				[~, ~, pC] = m.solveT(m); % time course of generator potential (mV)
				y(:, :, i) = pC(:, :, 2); % time course for excitatory cells
			end
			y = y(end - fs: end - 1, :, :); % keep only last cycle
			switch respType % response type
				case 'act' % impulse rate
					y = m.p.gainGen * max(0, y); % impulse rate (Hz)
			end
			y = fft(y); % frequency response
			
	end
	y = abs(y(2, :, :)); % amplitude of fundamental component
	y = 2 * y / fs; % scale
	
	% Store
	d.dir = dir;
	d.resp = y;
	d.Properties.VariableDescriptions{'dir'} = 'Motion direction (deg)';
	switch respType % response type
		case 'act' % impulse rate
			des = 'Impulse rate (Hz)'; % response description
		case 'pot' % generator potential
			des = 'Generator potential (mV)';
	end
	d.Properties.VariableDescriptions{'resp'} = des;

function [d, m] = doUnpack(d, m)

% Unpack cortical location

	resp = d.resp; % response: 1 x ks x dirs
	[~, ks, dirs] = size(resp);
	resp = reshape(resp, [ks, dirs]); % ks x dirs
	d.weight = []; d.gainSI0 = []; d.gainIE0 = []; % too big, not needed
	d = repmat(d, [ks, 1]); % one row per cortical location
	d.x = m.p.loc(:, 1); % horizontal location (deg)
	d.y = m.p.loc(:, 2); % vertical location (deg)
	d.resp = resp; % response
	
function [d, m] = doWeight(~, m)

% Obtain geniculocortical weights for selected cortical cell

	m = m.calGain(m); % calculate geniculocortical gain
	[d, m] = m.calWeight(m); % calculate geniculocortical weight

function m = setVis
	
% setVis: set the parameters for the model of visual signal processing model

	% Set the structural parameters
	m.p.densS = [26.6, 24.4]; % ganglion cell density (cells/deg^2): off, on
	m.p.densC = 10; % (nominal) cortical cell density (cells/deg)
	m.p.dev = .166; % s.d. of same-sign ganglion cell separation: s.d/mean
	m.p.stages = [4, 3]; % number of stages: subcortical, cortical
	m.p.wid = 8; % visual field width (deg)
	
	% Set the stimulus parameters
	m.p.cont = .3; % contrast
	m.p.dir = 0; % direction relative to rightward (deg anticlockwise)
	m.p.dur = .05; % stimulus duration (s)
	m.p.freqS = .5; % spatial frequency (cycles/deg)
	m.p.freqT = 2; % temporal frequency (Hz)
	m.p.locE = [0, 0]; % sparse noise element location (deg)
	m.p.stim = 'grating'; % grating or sparse
	m.p.widE = 1; % sparse noise element width (deg)
	
	% Set the functional parameters
	m.p.actI = 21; % inhibitory neuron resting impulse rate (Hz)
	m.p.actS = 14; % subcortical resting impulse rate (Hz)
	m.p.cycles = floor(((0: 3) / 3) * 16000); % development cycles to store
	m.p.gainGen = 7.2; % generator function gain (Hz/mV)
  m.p.gainS = 450; % contrast sensitivity of centre mechanism (Hz/c.u.)
	m.p.gainSC0 = 3.5; % gain of subcortical-cortical convergence
	m.p.gainSE0 = 1; % gain of geniculo-excitatory convergence
	m.p.gainSIMax = 1; % gain of geniculo-inhibitory convergence
	m.p.gainIEMax = 2.25; % gain of inhibitory-excitatory convergence
	m.p.radCen = .4; % centre mechanism radius (deg)
	m.p.radGE = .95; % radius of geniculo-excitatory convergence (deg)
	m.p.radIE = .95; % radius of inhibitory-excitatory convergence (deg)
	m.p.tau = .01; % neuron time constant (s)
	m.p.tauDev = .001; % deviation from m.p.tau (s)
	m.p.tauI = .2; % inhibitory time constant (s)
	
	% Set the computational parameters
	m.p.cort = 1; % stages to display: 0 for subcortex, 1 for cortex
	m.p.dt = .01; % temporal sampling interval (s)
	m.p.file = 'Vis8Man.mat'; % file containing weights
	m.p.fs = 64; % number of temporal frequencies: make it even
	m.p.parallel = 0; % 0 for single-stream processing, 1 for parallel
	m.p.rand = 'default'; % randomisation seed
	m.p.solver = 'solveF'; % function to solve model: solveF or solveT
	m.p.time = 1.5; % simulation time (s)
	
	% Set special cases
	if 1 % prevent trailing comments when code folding
	end
