# Supplementary material for: A model for the origin and development of visual orientation selectivity
Source: PLoS Comput Biol. 2019 Jul 29;15(7):e1007254. doi: 10.1371/journal.pcbi.1007254 (PMC6687209; doi:10.1371/journal.pcbi.1007254)
Supplement: S1 Code — (ZIP) [file pcbi.1007254.s001.zip › Code/calVisMan.m]

function m = calVisMan(m)

% calVis: calculate structure, stimuli and responses for the visual signal
% processing model

	% Define function handles for functions in this file
	m.addEmp = @addEmp;
	m.calChan = @calChan;
	m.calField = @calField;
	m.calGain = @calGain;
	m.calStim = @calStim;
	m.calTemp = @calTemp;
	m.calWeight = @calWeight;
	m.ifftReal = @ifftReal;
	m.modelTuning = @modelTuning;
	m.smoothG = @smoothG;
	m.smoothN = @smoothN;
	m.solveF = @solveF;
	m.solveT = @solveT;

function d = addEmp(d, s)

% Add empirical data

	ss = length(s); % number of sources
	d = repmat(d, [1 + ss, 1]); % add one row for each source
	for i = 1: ss % loop over sources
		row = i + 1; % current row
		d.source(row) = s(i); % store source
		switch s{i} % choose source
			case 'Dean' % Dean, Tolhurst (83) Fig. 5B filled histogram
				d.edge(row) = {linspace(.8, 1.8, 11)}; % relative modulation
				count = [2, 1, 1, 1, 3, 5, 5, 3, 11, 1]; % number of neurons
			case 'Jones' % Jones, Palmer (87) Table 1 effective width (deg)
				r = [1.29, 1.11, 1.26, 1.01, 2.16, 1.23, .84, .95, .86, 1.32, ...
					2.26, 2.3, 2.04, .84, .8, 1.03, 3.7, .94, 1.63, .76, ...
					2.71, 2.49, 1.87, 3.56, 1.6];
				disp(median(r));
			case 'Koch' % Koch et al (16) Fig. 2B marginal histogram
				d.edge(row) = {linspace(10, 50, 9)}; % bandwidth as HWHH (deg)
				count = [15, 13, 11, 6, 8, 6, 1, 1]; % number of neurons
			case 'Nauhaus' % Nauhaus et al (08) Fig. 3C cat
				edge = linspace(2.5, 37.5, 8); % bandwidth as s.d. (deg)
				d.edge(row) = {sqrt(2 * log(2)) * edge}; % bandwidth as HWHH (deg)
				count = [8, 12, 9, 11, 5, 0, 1]; % number of neurons
			case 'WassleE' % Wassle et al (81) Fig. 6e
				edge = linspace(44, 131, 19); % bin edges (um)
				d.edge(row) = {edge / 90}; % bin edges relative to mean
				count = [2, 1, 0, 4, 0, 2, 5, 12, 5, 6, 10, 5, 6, 3, 1, 2, 0, 1];
					% number of cells
			case 'WassleF' % Wassle et al (81) Fig. 6f
				edge = linspace(49, 117, 15); % bin edges (um)
				d.edge(row) = {edge / 85}; % bin edges relative to mean
				count = [4, 0, 6, 7, 3, 4, 8, 7, 12, 6, 7, 3, 3, 1]; % number of cells
		end
		count = count / max(count); % normalise
		d.count(row) = {count};
	end

function [d, m] = calChan(m)
	
% Calculate the location of the subcortical channels and cortical locations

	% Calculate subcortical channels
	loc = cell(2, 1); % allocate storage
	for i = 1: 2 % off- then on-cells
		
		% Calculate locations, assuming square array
		sep = 1 / sqrt(m.p.densS(i)); % mean separation between cells
		switch 'eccentric' % location of on- relative to off-cells
			case 'concentric' % both arrays centred on (0, 0)
				n = floor(.5 * m.p.wid / sep); % number of cells with positive x
				x = n * sep; % maximum x
				n = 2 * n + 1; % number of x locations
				x = linspace(- x, x, n); % x locations
			case 'eccentric' % off-cells centred on (0, 0) and on-cells offset
				if i == 1 % off-cells
					xP = sep: sep: .5 * m.p.wid; % cells with positive x
					x = [- fliplr(xP), 0, xP]; % all cells
				else % on-cells
					xP = .5 * sep: sep: .5 * m.p.wid; % offset from centre
					x = [- fliplr(xP), xP]; % no central cell
				end
		end
		[x, y] = ndgrid(x); % two-dimensional locations

		% Perturb the array
		dev = m.p.dev * sep; % standard deviation of x location
		x = x + normrnd(0, dev, size(x)); % perturb with Gaussian deviates
		y = y + normrnd(0, dev, size(y));

		% Store
		s = repmat(2 * (i - 1) - 1, [numel(x), 1]); % channel sign
		loc{i} = [x(:), y(:), s]; % one row for each channel
		
	end
	m.p.chan = vertcat(loc{:}); % concatenate off- and on-locations

	% Calculate cortical locations
	n = floor(.5 * m.p.wid * m.p.densC); % number of cells with positive x
	x = n / m.p.densC; % maximum x (deg)
	x = linspace(- x, x, 2 * n + 1); % x locations (deg)
	m.p.x = x; % store
	[x, y] = ndgrid(x); % two-dimensional locations (deg)
	m.p.loc = [x(:), y(:)]; % cortical locations (deg): ks x 2
	
	% Store subcortical data in table
	c = m.p.chan; % channel data
	x = c(:, 1); y = c(:, 2); s = c(:, 3);
	d = table(x, y, s, 'variableNames', {'x', 'y', 'sign'}); % store
	d.Properties.VariableDescriptions{'x'} = 'Horizontal location (deg)';
	d.Properties.VariableDescriptions{'y'} = 'Vertical location (deg)';
	d.Properties.VariableDescriptions{'sign'} = 'Channel sign';
	
function dp = calDeriv(t, p, m)

%	Calculate the derivative of the generator potential
%
%	Internal variables:
%		q(c, z) = generator potential for subcortical channel c and stage z
%		dq(c, z) = time derivative of q
%		r(k, z) = generator potential for cortical location k, stage z
%		dr(k, z) = time derivative of r

	% Set the computed parameters
	dir = 2 * pi * m.p.dir / 360; % motion direction (radians from rightward)
	fS = 2 * pi * m.p.freqS; % spatial frequency (radians/deg)
	fT = 2 * pi * m.p.freqT; % temporal frequency (radians/s)
	tauS = m.p.tau + m.p.chan(:, 3) * m.p.tauDev; % t/c depends on ch. sign
	
	% Sort input into channels and stages
	cs = size(m.p.chan, 1); % number of channels
	zs = m.p.stages(1); % number of subcortical stages
	ns = cs * zs; % number of subcortical neurons
	q = reshape(p(1: ns), [cs, zs]); % cs x zs
	dq = zeros(cs, zs); % allocate storage
	ks = size(m.p.loc, 1); % number of cortical locations
	xs = length(m.p.x); % number of cortical locations along a single dimension
	zs = m.p.stages(2); % number of cortical stages
	r = reshape(p(ns + 1: end), [ks, zs]); % ks x zs
	dr = zeros(ks, zs); % allocate storage

	% Calculate subcortical input: dot product of stimulus and receptive field
	switch m.p.stim % stimulus type
		case 'grating' % drifting grating
			inp = m.p.cont * exp(-.25 * (m.p.radCen * fS) ^ 2); % dot product
			u = m.p.chan(:, 1: 2) * [cos(dir); sin(dir)];
				% channel locations (deg from centre in direction of motion)
			inp = inp * cos(fS * u - fT * t); % attenuation due to channel location
		case 'sparse' % sparse noise
			inp = calInp(t, m)'; % dot product
	end
	inp = - (m.p.gainS / m.p.gainGen) * inp; % convert from contrast units to mV

	% Calculate subcortical potentials
	dq(:, 1) = (1 / m.p.tau) * (inp - q(:, 1));
	dq(:, 2) = (1 ./ tauS) .* (- m.p.chan(:, 3) .* q(:, 1) - q(:, 2));
	dq(:, 3) = (1 ./ tauS) .* (q(:, 2) + m.p.actS / m.p.gainGen - q(:, 3));
	dq(:, 4) = (1 ./ tauS) .* (q(:, 3) - q(:, 4));

	% Input from subcortex
	inpS = q(:, 4); % input from subcortex: cs x 1
	inpS = sum(m.p.gainGE .* m.p.weight .* inpS)'; % sum over subcortical channels
	
	% Inhibitory dendrites and soma
	inp = m.p.gainSI0 * inpS; % include gain: ks x 1
	dr(:, 1) = (1 ./ m.p.tau) .* (inp - r(:, 1));
	
	% Inhibitory output
	inpI = max(0, r(:, 1)); % rectified input from inhib. cells
	dr(:, 3) = (1 ./ m.p.tauI) .* (inpI - r(:, 3)); % filter
	
	% Inhibitory input to excitatory stage
	if isfield(m.p, 'gainIE') % convergence
		inpI = reshape(r(:, 3), [xs, xs]); % xs x xs
		switch 'im' % convolution or imgaussfilt
			case 'conv' % convolution
				inpI = conv2(m.p.gainIE, inpI, 'same'); % convolution with Gaussian
			case 'im' % filter in spatial or frequency domain
				dev = m.p.radIE / sqrt(2); % standard deviation of Gaussian (deg)
				dev = m.p.densC * dev; % standard deviation of Gaussian (samples)
				inpI = imgaussfilt(inpI, dev); % filter
		end
		inpI = inpI(:); % ks x 1
	else % no convergence
		inpI = r(:, 3);
	end

	% Excitatory cortical stage
	inp = m.p.gainSE0 * inpS; % input from subcortex
	inpI = m.p.gainIE0 * inpI; % inhibitory input
	dr(:, 2) = (1 ./ m.p.tau) .* (inp - inpI - r(:, 2));

	% Vectorise the derivatives
	dp = [dq(:); dr(:)];

function [d, m] = calField(d, m)

% Calculate receptive field

	% Initialise
	m.p.weight = d.weight{1}; % current weights
	m.p.gainSI0 = d.gainSI0; m.p.gainIE0 = d.gainIE0; % current gains
	m.p.stim = 'sparse'; % sparse noise
	m.p.time = .1; % simulation time (s)
	cont = [-1, 1]; % dark, light
	wid = 6; % width of area in which to present elements (deg)
	locs = 4 * wid + 1; % number of element locations in each direction
	x = linspace(-.5 * wid, .5 * wid, locs); % element x locations (deg)
	y = x; % element y locations
	ks = size(m.p.loc, 1); % number of cortical locations
	f = zeros(2, locs, locs, ks); % allocate storage
	
	% Calculate response
	for i = 1: 2 % dark then light element
		for j = 1: locs % x locations
			for k = 1: locs % y locations
				m.p.cont = cont(i); % contrast
				m.p.locE = [x(j), y(k)]; % element location
				[~, ~, p] = solveT(m); % cortical potential (mV)
				p = m.p.gainGen * max(0, p); % impulse rate (Hz)
				f(i, j, k, :) = max(p(:, :, 2)); % maximum resp., excitatory neurons
			end
		end
	end
	
	% Store
	d.x = x; % xs
	d = repmat(d, [2, 1]); % one row for each contrast
	d.cont = cont'; % contrast
	d.Properties.VariableDescriptions{'cont'} = 'Contrast';	
	d.resp = f; % response
	d.Properties.VariableDescriptions{'resp'} = 'Impulse rate (Hz)';

function m = calGain(m)

% Calculate gains

	% Initialise
	cs = size(m.p.chan, 1); % number of channels
	ks = size(m.p.loc, 1); % number of cortical locations

	% Calculate location array: cs x ks x 2
	locS = m.p.chan(:, 1: 2); % subcortical locations: cs x 2
	locS = reshape(locS, [cs, 1, 2]); % create index for cortex: cs x 1 x 2
	locS = repmat(locS, [1, ks, 1]); % replicate over cortical index: cs x ks x 2
	locC = m.p.loc; % cortical locations: ks x 2
	locC = reshape(locC, [1, ks, 2]); % create index for subcortex: 1 x ks x 2
	locC = repmat(locC, [cs, 1, 1]); % rep. over subcortical index: cs x ks x 2
	
	% Calculate geniculocortical gain
	dSq = sum((locC - locS) .^ 2, 3); % squares of geniculocortical distances
	g = exp(- dSq / m.p.radGE ^ 2); % weight: cs x ks
	g = g ./ sum(g, 1); % normalise to unity-sum
	m.p.gainGE = m.p.gainSC0 * g; % store
	
	% Calculate inhibitory to excitatory gain
	if m.p.radIE > 0
		x = m.p.x; % cortical locations
		g = exp(- (x / m.p.radIE) .^ 2); % Gaussian profile: 1 x ks
		g = g' * g; % gain: ks x ks
		g = g / sum(g(:)); % normalise to unity-sum
		m.p.gainIE = g; % store
	end

function inp = calInp(t, m)

% Calculate subcortical input: dot product of stimulus and convergence function
%
%	Note:
%		Stimulus is sparse noise: each element is a square of light or dark.
%	Input:
%		m.p.locE = location of element centre (deg): 1 x 2
%		m.p.widE = element width (deg): 1 x 1
% Output:
%		subcortical input at time(s) t for each channel: ts x js

	% Calculate stimulus
	sig = m.p.radCen / sqrt(2); % standard deviation of convergence function (deg)
	locL = (m.p.locE - .5 * m.p.widE - m.p.chan(:, 1: 2)) / sig;
		% location of element lower edge (standard deviations): js x 2
	locU = (m.p.locE + .5 * m.p.widE - m.p.chan(:, 1: 2)) / sig;
		% location of element upper edge (standard deviations): js x 2
	locL = locL'; locU = locU'; % 2 x js
		
	% Calculate subcortical input
	t = t(:); % column vector
	i = t <= m.p.dur; % indices of time(s) when element is on: ts x 1
	inp = m.p.cont * i .* (normcdf(locU(1, :)) - normcdf(locL(1, :))) .* ...
		(normcdf(locU(2, :)) - normcdf(locL(2, :))); % dot product

function s = calStim(t, x, y, m)

% Calculate the stimulus
% Inputs:
%		t = times (s)
%		x = x locations (deg)
%		y = y locations (deg)
%		m = metadata

	% Initialise
	xs = length(x); % number of visual field locations
	s = zeros(xs); % zero stimulus
	
	% Calculate grating
	[t, x, y] = ndgrid(t, x, y); % grid times and locations
	phaseT = 2 * pi * m.p.freqT * t; % temporal phase (radians)
	dir = 2 * pi * m.p.dir / 360; % direction (radians)
	u = cos(dir) * x + sin(dir) * y; % location in stimulus direction
	freqS = 2 * pi * m.p.freqS; % spat. freq. (radians / deg)
	%	phaseS = 2 * pi * m.phase / 360; % spatial phase (radians)
	switch 'drift'
		case 'drift' % drifting grating
			%	phaseS = phaseS + phaseT; % spatial phase
			s = cos(u * freqS - phaseT);
		case 'flash' % flashed stationary grating
			s = cos((cos(dir) * x + sin(dir) * y) * freqS + phaseS);
		case 'stat' % contrast-reversing stationary grating
			s = cos(phaseT) * cos((cos(dir) * x + sin(dir) * y) * freqS + phaseS);
	end
	s = m.p.cont * s; % set contrast

function m = calTemp(m)

% Calculate temporal parameters: frequencies and times

	% Calculate fundamental frequency and times
	switch m.p.stim % stimulus type
		case 'grating' % cyclic
			fs = m.p.fs; % number of frequencies: assume that it's even
			f = m.p.freqT; % fundamental frequency (Hz)
			t = 1 / f; % duration (s)
			t = linspace(0, t, fs + 1); % times (s)
			t = t(1: end - 1); % open-ended interval
		case 'sparse' % transient
			t = 0: m.p.dt: m.p.time; % simulation times
			t = t(1: end - 1); % open-ended interval: 1 x ts
			fs = length(t); % number of frequencies: assume that it's even
			f = 1 / m.p.time; % fundamental frequency (Hz)
	end
	
	% Calculate frequencies
	i = .5 * fs; % index of highest positive frequency
	i = fftshift(linspace(- i, i - 1, fs)); % indices of fft frequencies
	f = i * f; % frequencies (Hz)
	
	% Store
	m.p.f = f; % frequencies (Hz)
	m.p.t = t; % times (s)

function [gainSI0, gainIE0] = calVarGain(m, cycle)

% Calculate gains that change during development

	% Increase gains linearly with development cycle
	cycles = max(m.p.cycles); % number of development cycles
	gainSI0 = 1 + (cycle / cycles) * (m.p.gainSIMax - 1); % subcortex to inh.
	gainIE0 = 1 + (cycle / cycles) * (m.p.gainIEMax - 1); % inhibitory to exc.

function [d, m] = calWeight(m)

% Calculate geniculocortical synaptic weights with Hebbian process

	% Calculate weights
	if exist(m.p.file, 'file') % retrieve weights from file
		load(m.p.file, 'd'); % d = s.d;
		m.p.cycles = d.cycle'; % development cycles
		[d.gainSI0, d.gainIE0] = calVarGain(m, d.cycle);
			% store variable gains in file
	else
		
		% Initialise for development
		fs = m.p.fs; % number of frequencies
		cs = size(m.p.chan, 1); % number of subcortical channels
		ks = size(m.p.loc, 1); % number of cortical locations
		cycles = max(m.p.cycles); % number of development cycles
		w = ones(cs, ks); % synaptic weights, 0 - 2: cs x ks
		wInc = .2; % weight increment on a cycle
		dirs = 16; % number of directions (deg)
		dir = linspace(0, 360, dirs + 1); % directions (deg)
		dir = dir(1: dirs); % open-ended interval
		dirOrig = m.p.dir; % original setting

		% Calculate weights
		%	rng('default'); % test whether changing channel choice changes results
		timeS = clock; timeR = timeS; % starting time, report time
		dC = cell(cycles, 1); % allocate storage
		for cycle = 0: cycles % loop over development cycles

			% Vary weights and gains
			if cycle > 0 % vary weights
				c = randi(cs); % choose a random channel
				w(c, :) = min(2, w(c, :) + wInc); % increase the weight of that channel
			end
			m.p.weight = w; % current weights
			[m.p.gainSI0, m.p.gainIE0] = calVarGain(m, cycle);
			
			% Calculate cortical response as a maximum over orientations
			q = zeros(2, ks, dirs); % allocate storage
			if m.p.parallel % parallel processing
				parfor i = 1: dirs % loop over directions, using parallel processors
					[~, ~, p] = solveF(m, dir(i)); % solve model for cortical potential
					q(:, :, i) = p(1: 2, :, 2); % DC and fundamental for excitatory stage
				end
			else % single-stream processing
				for i = 1: dirs % loop over directions
					m.p.dir = dir(i); % current direction
					[~, ~, p] = solveF(m); % solve model for cortical potential
					q(:, :, i) = p(1: 2, :, 2); % DC and fundamental for excitatory stage
				end
			end
			p0 = q(1, :, :) / fs; % DC potential (mV)
			p1 = abs(q(2, :, :)) * 2 / fs; % fundamental potential (mV)
			a = p0 + p1; % amplitude of potential (mV): 1 x ks x dirs
			a = m.p.gainGen * max(0, a); % impulse rate (Hz): 1 x ks x dirs
			[a, i] = max(a, [], 3); % maximum over orientations: 1 x ks

			% Adjust weights
			if cycle > 0 % adjust weights relative to previous values
				j = a == aP; % neurons for which the response is unchanged
				w(c, j) = wP(c, j); % leave weight unchanged from previous value
				j = a < aP; % neurons for which the response has decreased
				w(c, j) = max(0, wP(c, j) - wInc); % decrease weight relative to previous
			end
			wP = w; aP = a; % save comparison values for next cycle
			
			% Store
			[t, j] = ismember(cycle, m.p.cycles); % store this cycle?
			if t % yes: store
				dirP = dir(i); % preferred direction: 1 x ks
				dC{j} = table(m.p.wid, cycle, m.p.x, dir, {w}, m.p.gainSI0, ...
					m.p.gainIE0, dirP, 'variableNames', {'width', 'cycle', 'x', ...
					'dir', 'weight', 'gainSI0', 'gainIE0', 'dirP'});
			end
			
			% Report progress
			if cycle == 0 % write header
				fprintf('Generating synaptic weights ...\n');
				fprintf('%-10s', 'Time (s)', 'Cycle'); fprintf('\n');
			elseif etime(clock, timeR) > 120 % 2 minutes after last report
				timeC = etime(clock, timeS); % time since start
				fprintf('%-10g', floor(timeC), cycle); fprintf('\n'); % report
				timeR = clock; % report time
			end				

		end
		d = vertcat(dC{:}); % combine data tables
		m.p.dir = dirOrig; % restore original value
		
		% Save weights
		save(m.p.file, 'd'); % save file

	end

function y = ifftReal(y)

% Take the inverse fft, assuming that the result should be real

	y = ifft(y); % inverse fft
	yR = real(y); % real part
	e = abs(y - yR); e = max(e(:)); % temporal waveform should be real
	if e > 1e-3 % it has substantial imaginary components
		error('Inverse transform has substantial imaginary components');
	else
		y = yR; % make it real
	end

function y = modelTuning(b, x)

% Calculate the model for the time course in response to moving bars

	r0 = b(1); % resting impulse rate (Hz)
	r1 = b(2); % peak impulse rate 1 (Hz)
	r2 = b(3); % peak impulse rate 2 (Hz)
	k = b(4); % coefficient of exponent
	dirP = b(5); % preferred direction (deg)
	y = r0 + r1 * exp(k * (cos((pi / 180) * (x - dirP)) - 1)) + ...
		r2 * exp(k * (cos((pi / 180) * (x - dirP + 180)) - 1));

function z = smoothG(z, dev)

% Smooth image with a Gaussian filter
% Inputs:
%   z = two-dimensional complex image
%   dev = standard deviation (samples)

	switch 'im' % method
		case 'conv' % convolution
			x = ceil(2 * dev); % largest x
			x = - x: x; % x values: 1 x xs
			g = exp(-.5 * (x / dev) .^ 2); % Gaussian profile
			g = g' * g; % gain: xs x xs
			g = g / sum(g(:)); % normalise to unity-sum
			z = conv2(z, g, 'same'); % convolution with Gaussian
		case 'im' % filter in spatial or frequency domain
			z = imgaussfilt(real(z), dev) + 1i * imgaussfilt(imag(z), dev); % filter
	end

function z = smoothN(z, dev)

% Smooth image with a Gaussian filter
% Inputs:
%   z = two-dimensional image
%   dev = standard deviation (samples)

	% Initialise
	if ~ exist('dev', 'var')
		dev = .5; % default
	end
	if dev == 0
		return % no smoothing
	end
	x = ceil(2 * dev); % largest x
	x = - x: x; % x values: 1 x xs
	g = exp(-.5 * (x / dev) .^ 2); % Gaussian profile
	g = g' * g; % gain: xs x xs
	g = g / sum(g(:)); % normalise to unity-sum
	
	switch 'im' % method
		case 'conv' % convolution
			z = conv2(z, g, 'same'); % convolution with Gaussian
		case 'im' % filter in spatial or frequency domain
			z = imfilter(z, g, 'replicate'); % filter
			%	z = imfilter(z, g); % filter
	end

function [fD, pS, pC] = solveF(m, dir)

%	Solve the model equations in the frequency domain.
%	The stimulus is a drifting grating.
%	The function calculates the discrete Fourier transform of generator potential:
%		pS = subcortical potential with size fs x cs x zs
%		pC = cortical potential, with size fs x ks x zs
%	where fs is the number of frequencies, cs the number of subcortical channels,
%	ks the number of cortical locations, and zs the number of stages.

	% Initialise stimulus parameters and neuronal numbers
	if ~ exist('dir', 'var') % direction is not supplied as argument
		dir = m.p.dir;
	end
	dir = 2 * pi * dir / 360; % direction (radians)
	fS = 2 * pi * m.p.freqS; % spatial frequency (radians / deg)
	fT = 2 * pi * m.p.freqT; % temporal frequency (radians / s)
	cs = size(m.p.chan, 1); % number of subcortical channels
	ks = size(m.p.loc, 1); % number of cortical locations
	xs = length(m.p.x); % number of cortical locations along a single dimension
	tauS = m.p.tau + m.p.chan(:, 3)' * m.p.tauDev; % t/c depends on ch. sign
	
	% Calculate frequencies
	switch m.p.stim % stimulus type
		case 'grating' % cyclic
			fs = m.p.fs; % number of frequencies: assume that it's even
			fD = m.p.freqT; % fundamental frequency (Hz)
		case 'sparse' % transient
			t = 0: m.p.dt: m.p.time; % simulation times
			t = t(1: end - 1); % open-ended interval: 1 x ts
			fs = length(t); % number of frequencies: assume that it's even
			fD = 1 / m.p.time; % fundamental frequency (Hz)
	end
	i = .5 * fs; % index of highest positive frequency
	i = fftshift(linspace(- i, i - 1, fs)); % indices of fft frequencies
	fD = fD * i; % frequencies (Hz)
	f = 2 * pi * fD; % radians/s
	f = f'; % column vector
	
	% Zero potentials
	pS = zeros(fs, cs, m.p.stages(1)); % subcortical potential: fs x cs x zs
	pC = zeros(fs, ks, m.p.stages(2)); % cortical potential: fs x ks x zs

	% First subcortical stage: photoreceptors
	switch m.p.stim % stimulus type
		case 'grating' % drifting grating
			r = m.p.cont * exp(-.25 * (m.p.radCen * fS) ^ 2);
				% dot product of stimulus and receptive field
			u = m.p.chan(:, 1: 2) * [cos(dir); sin(dir)];
				% channel locations (deg from centre in direction of motion)
			r = r * exp(- 1i * u * fS); % phase shift due to channel location: cs x 1
			r = r / (1 + 1i * m.p.tau * fT); % output of first stage
			pS(2, :, 1) = .5 * fs * r; % fundamental fft component
			pS(end, :, 1) = conj(pS(2, :, 1)); % because time course is real
		case 'sparse' % sparse noise
			inp = calInp(t, m); % dot product: fs x cs
			inp = fft(inp); % Fourier transform: fs x cs
			pS(:, :, 1) = inp ./ (1 + 1i * m.p.tau * f); % output of first stage
	end
	pS(:, :, 1) = - (m.p.gainS / m.p.gainGen) * pS(:, :, 1); % convert to mV
	
	% Later subcortical stages
	pS(:, :, 2) = - m.p.chan(:, 3)' .* pS(:, :, 1) ./ (1 + 1i * tauS .* f);
		% bipolar cells
	pS(:, :, 3) = pS(:, :, 2) ./ (1 + 1i * tauS .* f); % ganglion cells
	pS(1, :, 3) = fs * m.p.actS / m.p.gainGen; % DC fft component
	pS(:, :, 4) = pS(:, :, 3) ./ (1 + 1i * tauS .* f); % lateral geniculate
	
	% Inputs to cortex
	g = reshape(m.p.gainGE, [1, cs, ks]); w = reshape(m.p.weight, [1, cs, ks]);
		% prepare to sum: 1 x cs x ks
	switch m.p.stim % stimulus type
		case 'grating' % drifting grating
			p = pS(1: 2, :, 4); % first two components only, to save time
			inpS = sum(g .* w .* p, 2); % sum over channels: 2 x 1 x ks
			inpS = squeeze(inpS); % remove channel dimension: 2 x ks
			inpS(3: fs, :) = zeros(fs - 2, ks); % restore missing components
			inpS(end, :) = conj(inpS(2, :)); % fs x ks
		case 'sparse' % sparse noise
			inpS = pS(:, :, 4); % geniculate output
			inpS = sum(g .* w .* inpS, 2); % sum over channels: fs x 1 x ks
			inpS = squeeze(inpS); % remove channel dimension: fs x ks
	end
	
	% Inhibitory cortical stage
	pC(:, :, 1) = m.p.gainSI0 * inpS ./ (1 + 1i * m.p.tau * f); % fs x ks
	
	% Post-somal inhibitory stage
	inpI = ifft(pC(:, :, 1)); % time course: fs x ks
	inpI = max(0, inpI); % rectified time course: fs x ks
	inpI = fft(inpI); % back to frequency domain: fs x ks
	inpI = inpI ./ (1 + 1i * m.p.tauI * f); % filter: fs x ks
	pC(:, :, 3) = inpI; % store
	
	% Inhibitory input to excitatory stage
	if isfield(m.p, 'gainIE') % convergence
		switch 'im' % method
			case 'conv' % convolution
				inpI = reshape(inpI, [fs, xs, xs]); % fs x xs x xs
				g = reshape(m.p.gainIE, [1, size(m.p.gainIE)]); % 1 x xs x xs
				inpI = convn(inpI, g, 'same'); % convolution with Gaussian
				inpI = reshape(inpI, [fs, ks]); % fs x ks
			case 'im' % filter in spatial or frequency domain
				inpI = inpI.'; % transpose: ks x fs
				inpI = reshape(inpI, [xs, xs, fs]); % xs x xs x fs
				dev = m.p.radIE / sqrt(2); % standard deviation of Gaussian (deg)
				dev = m.p.densC * dev; % standard deviation of Gaussian (samples)
				inpI = imgaussfilt(real(inpI), dev) + ...
					1i * imgaussfilt(imag(inpI), dev); % filter
				%	inpI = imgaussfilt(real(inpI), dev, 'filterSize', 21) + ...
				%	1i * imgaussfilt(imag(inpI), dev, 'filterSize', 21); % filter
				inpI = reshape(inpI, [ks, fs]); % reverse reshape
				inpI = inpI.'; % transpose: fs x ks
		end
	end

	% Excitatory cortical stage
	inpS = m.p.gainSE0 * inpS;
	inpI = m.p.gainIE0 * inpI;
	pC(:, :, 2) = (inpS - inpI) ./ (1 + 1i * m.p.tau * f);
	
function [t, pS, pC] = solveT(m)

% Solve the model equations in the temporal domain.
%	The function calculates the time course of generator potential p(t, c, z),
%	where t is time, c is channel number and z is stage number.

	% Initialise
	cs = size(m.p.chan, 1); % number of subcortical channels
	zsS = m.p.stages(1); % number of subcortical stages
	ks = size(m.p.loc, 1); % number of cortical locations
	zsC = m.p.stages(2); % number of cortical stages

	% Calculate potentials
	fun = @(t, p)calDeriv(t, p, m); % function to calculate derivatives
	tSpan = 0: m.p.dt: m.p.time; % simulation times
	pS = zeros(cs, zsS); % initial values for subcortex
	pI = m.p.actS / m.p.gainGen; % subcortical resting potential (mV)
	pS(:, 3: 4) = pI; % ganglion cells, geniculate cells
	pC = zeros(ks, zsC); % initial values for cortex
	pI = m.p.gainSC0 * pI; % inhibitory resting potential
	pC(:, [1, 3]) = pI; % inhibitory soma, axon
	pI = (1 - m.p.gainIEMax) * pI; % excitatory resting potential
	pC(:, 2) = pI; % excitatory neurons
	p0 = [pS(:); pC(:)]; % vectorise
	[t, p] = ode45(fun, tSpan, p0); % solve
	
	% Sort potentials into subcortical, cortical
	t = t'; % row vector
	ts = length(t); % number of times
	i = ts * cs * zsS; % number of subcortical values
	pS = reshape(p(1: i), [ts, cs, zsS]);
	pC = reshape(p(i + 1: end), [ts, ks, zsC]);
